# Supplementary material for: Measured body size and serum estrogen metabolism in postmenopausal women: the Ghana Breast Health Study
Source: Breast Cancer Res. 2022 Jan 26;24:9. doi: 10.1186/s13058-022-01500-8 (PMC8793253; doi:10.1186/s13058-022-01500-8)
Supplement: Supplementary file 1 — Additional file 1: Supplemental Tables summarizing geometric means (pmol/L) and 95% CIs of serum estrogens/estrogen metabolites by current body mass index with additional adjustment for unconjugated estradiol (Table S1); by current body size assessed using pictogram with additional adjustment for unconjugated estradiol (Table S2); by waist-to-hip ratio (WHR) tertile with additional adjustment for measured BMI (Table S3); and by height tertile (Table S4) in postmenopausal control women not using menopausal hormone therapy in the Ghana Breast Health Study. [file 13058_2022_1500_MOESM1_ESM.xlsx]

## Sheet: Table S1 - BMI
Table S1. Geometric means (pmol/L) and 95% CIs of serum estrogens/estrogen metabolites by current body mass index in postmenopausal control women not using menopausal hormone therapy in the Ghana Breast Health Study
	Geometric mean (95% CI) (model 1 + adjustment for unconjugated estradiol)
	Underweight (<18.5)	Healthy weight (18.5-24.9)	Overweight (25.0-29.9)	Obese (30+)
N	20	193	169	154
Median BMI (kg/m2)	18	22	27	34	p-trend	%Δ	p-diff
Estrone	243.98 (158.48-375.60)	342.94 (268.57-437.89)	368.51 (289.05-469.80)	409.78 (321.43-522.43)	0.0015	19.5	0.012
Unconjugated	60.44 (49.05-74.49)	68.77 (60.02-78.80)	71.69 (62.49-82.24)	73.99 (64.37-85.04)	0.0332	7.6	0.112
Conjugated	165.88 (95.16-289.14)	261.72 (193.52-353.94)	294.48 (218.17-397.48)	331.98 (246.63-446.86)	0.0006	26.8	0.0065
Estradiol	34.06 (24.97-46.46)	34.93 (29.78-40.98)	36.11 (30.90-42.21)	36.96 (31.56-43.29)	0.1843	5.8	0.1898
Unconjugated	24.43 (24.43-24.43)	24.43 (24.43-24.43)	24.43 (24.43-24.43)	24.43 (24.43-24.43)	0	0.0	0
Conjugated	4.19 (1.64-10.70)	5.52 (2.89-10.57)	5.98 (3.17-11.28)	6.56 (3.47-12.39)	0.2018	18.8	0.3203
2-Hydroxyestrone	58.68 (48.59-70.88)	63.18 (55.60-71.80)	57.45 (50.44-65.43)	55.88 (48.91-63.84)	0.0197	-11.6	0.0124
2-Hydroxyestradiol	14.19 (9.41-21.40)	10.50 (7.88-14.00)	8.72 (6.50-11.70)	8.30 (6.23-11.06)	0.0005	-21.0	0.0062
2-Methoxyestrone	25.69 (19.27-34.25)	26.20 (21.38-32.10)	23.07 (18.83-28.25)	22.16 (18.00-27.29)	0.0091	-15.4	0.0111
Unconjugated	11.63 (8.07-16.76)	10.99 (8.69-13.90)	9.88 (7.84-12.47)	7.99 (6.33-10.08)	<0.0001	-27.3	<0.0001
Conjugated	10.79 (6.72-17.31)	11.42 (8.66-15.06)	10.56 (8.08-13.82)	12.28 (9.26-16.28)	0.5585	7.5	0.5433
2-Methoxyestradiol	11.54 (7.95-16.74)	13.89 (10.71-18.02)	13.14 (10.23-16.89)	12.96 (9.99-16.82)	0.6082	-6.7	0.3329
Unconjugated	3.36 (2.38-4.75)	3.24 (2.54-4.12)	3.02 (2.36-3.87)	2.87 (2.25-3.66)	0.0443	-11.5	0.057
Conjugated	6.79 (3.83-12.01)	9.54 (6.60-13.80)	8.50 (5.94-12.17)	8.79 (6.13-12.61)	0.8045	-7.9	0.4519
2-Hydroxyestrone-3-methyl ether	3.99 (2.91-5.47)	4.08 (3.30-5.06)	3.82 (3.08-4.73)	3.71 (3.01-4.57)	0.206	-9.1	0.2045
4-Hydroxyestrone	8.16 (5.70-11.68)	8.18 (5.96-11.23)	7.67 (5.66-10.38)	7.99 (5.89-10.84)	0.6988	-2.3	0.7695
4-Methoxyestrone	4.53 (3.38-6.08)	4.00 (3.18-5.03)	3.76 (3.00-4.72)	3.51 (2.81-4.38)	0.0155	-12.3	0.0449
4-Methoxyestradiol	1.51 (1.06-2.16)	1.57 (1.26-1.96)	1.46 (1.19-1.80)	1.58 (1.27-1.96)	0.9584	0.6	0.9351
16α-Hydroxyestrone	34.97 (23.10-52.92)	40.77 (29.57-56.20)	42.67 (30.99-58.77)	46.63 (33.93-64.07)	0.0521	14.4	0.1092
Estriol	109.47 (78.07-153.49)	104.02 (84.91-127.43)	103.33 (83.97-127.14)	100.29 (81.37-123.61)	0.5451	-3.6	0.6157
Unconjugated	9.50 (7.80-11.59)	9.62 (8.54-10.84)	10.12 (9.03-11.34)	9.17 (8.17-10.29)	0.403	-4.7	0.2539
Conjugated	97.52 (65.41-145.40)	90.83 (72.61-113.62)	90.26 (71.87-113.35)	89.57 (71.09-112.87)	0.7507	-1.4	0.866
16-Ketoestradiol	16.80 (12.15-23.23)	22.68 (18.49-27.83)	21.68 (17.59-26.73)	26.29 (21.31-32.44)	0.0049	15.9	0.0232
16-Epiestriol	22.07 (14.20-34.31)	20.16 (15.98-25.42)	20.26 (16.14-25.42)	19.64 (15.55-24.80)	0.5964	-2.6	0.7248
17-Epiestriol	29.82 (20.29-43.81)	26.00 (19.50-34.65)	26.35 (20.06-34.62)	26.91 (20.36-35.58)	0.911	3.5	0.6562
Geometric means adjusted for age at blood draw (continuous), blood draw year (2013, 2014, 2015), smoking status (never, former, current, missing), diabetes (yes, no, missing), time since menopause (≤2, 3-5, 6-10, >10, missing), ever used oral contraceptives (yes, no, missing) and unconjugated estradiol (continuous).
p-trend was estimated using the Wald test for ordinal body mass index category
%Δ indicates the percentage change in estrogen/estrogen metabolite levels, comparing women with current BMI ≥30 vs. 18.5-24.9 kg/m2, and was estimated by taking the ratio of the geometric mean difference in estrogen/estrogen metabolite levels between women with current BMI ≥30 vs. 18.5-24.9 kg/m2 to the geometric mean of women with current BMI 18.5-24.9 kg/m2, multiplied by 100
p-diff was estimated using the Wald test and indicates a p-value for comparing estrogen/estrogen metabolite levels of women with current BMI ≥30 vs. 18.5-24.9 kg/m2
Bold p-values represent FDR≤0.05

## Sheet: Table S2 - body size
Table S2. Geometric means (pmol/L) and 95% CIs of serum estrogens/estrogen metabolites by current body size assessed using pictogram in postmenopausal control women not using menopausal hormone therapy in the Ghana Breast Health Study.
	Geometric mean (95% CI) (model 1 + adjustment for unconjugated estradiol)						p-diff	Geometric mean (95% CI) (model 1 + adjustment for current BMI category)
	Slight	Average	Slightly heavy	Heavy				Slight	Average	Slightly heavy	Heavy
N	64	189	175	87				64	189	175	87
Median BMI (kg/m2)	22	25	29	31	p-trend	%Δ		22	25	29	31	p-trend	%Δ	p-diff
Estrone	336.00 (237.63-475.08)	424.40 (312.60-576.17)	472.59 (344.19-648.89)	504.71 (360.21-707.17)	0.0007	18.9	0.0014	312.82 (193.75-505.06)	434.80 (281.52-671.54)	454.17 (286.92-718.91)	536.36 (324.71-885.97)	0.015	23.4	0.0056
Unconjugated	60.39 (51.45-70.87)	61.80 (54.24-70.42)	65.90 (57.22-75.89)	70.89 (60.55-83.00)	0.0107	14.7	0.0375	56.42 (43.89-72.54)	63.33 (50.87-78.83)	65.46 (51.48-83.24)	76.79 (58.16-101.39)	0.0224	21.3	0.0163
Conjugated	232.98 (151.88-357.38)	353.37 (251.44-496.63)	391.87 (274.65-559.13)	413.67 (283.43-603.75)	0.0008	17.1	0.0012	218.41 (124.19-384.10)	362.15 (224.25-584.84)	370.53 (222.63-616.68)	434.61 (249.56-756.87)	0.0189	20.0	0.0059
Estradiol	37.20 (30.79-44.95)	35.44 (30.76-40.82)	38.67 (33.46-44.71)	38.10 (32.29-44.96)	0.2652	7.5	0.7877	30.77 (22.50-42.08)	33.75 (26.68-42.69)	33.99 (25.87-44.66)	38.88 (27.70-54.57)	0.2472	15.2	0.2056
Unconjugated	26.11 (26.11-26.11)	26.11 (26.11-26.11)	26.11 (26.11-26.11)	26.11 (26.11-26.11)	0	0.0	0.0000	21.04 (16.30-27.16)	25.11 (21.03-29.97)	23.44 (18.75-29.31)	27.80 (20.34-38.02)	0.319	10.7	0.1343
Conjugated	4.89 (2.40-9.96)	5.58 (2.99-10.42)	8.34 (4.44-15.67)	6.23 (3.03-12.79)	0.0952	11.6	0.4044	4.16 (1.95-8.89)	5.11 (2.62-9.95)	6.97 (3.49-13.93)	5.78 (2.60-12.88)	0.1984	13.2	0.3338
2-Hydroxyestrone	57.52 (51.31-64.49)	59.31 (54.19-64.92)	61.28 (55.28-67.93)	58.66 (51.30-67.08)	0.6546	-1.1	0.787	52.11 (44.87-60.52)	61.24 (54.37-68.98)	65.35 (56.72-75.29)	68.37 (56.52-82.69)	0.0111	11.6	0.0056
2-Hydroxyestradiol	12.55 (8.18-19.28)	10.10 (6.83-14.94)	10.09 (6.75-15.08)	9.36 (6.17-14.22)	0.0597	-7.3	0.0268	11.70 (7.95-17.21)	10.94 (7.88-15.18)	11.59 (8.19-16.41)	11.57 (7.97-16.80)	0.7759	5.8	0.9466
2-Methoxyestrone	18.59 (15.44-22.38)	17.30 (15.06-19.88)	17.53 (15.00-20.49)	17.86 (14.78-21.60)	0.8788	3.3	0.687	16.47 (13.17-20.60)	17.48 (14.49-21.09)	18.39 (14.91-22.68)	20.50 (16.02-26.23)	0.0542	17.2	0.0651
Unconjugated	6.87 (5.52-8.56)	6.24 (5.34-7.28)	5.82 (4.87-6.97)	5.52 (4.51-6.75)	0.0259	-11.5	0.0406	6.09 (4.79-7.73)	6.43 (5.30-7.80)	6.28 (5.04-7.83)	6.79 (5.17-8.90)	0.5627	5.6	0.4301
Conjugated	9.31 (6.61-13.12)	9.59 (7.60-12.10)	10.78 (8.31-13.99)	12.33 (8.96-16.97)	0.054	28.6	0.1189	8.29 (5.62-12.21)	9.75 (7.32-12.99)	11.40 (8.14-15.96)	13.88 (9.32-20.67)	0.0107	42.3	0.0182
2-Methoxyestradiol	10.18 (8.14-12.73)	9.94 (8.28-11.93)	10.02 (8.24-12.19)	8.74 (7.02-10.88)	0.1662	-12.0	0.1397	9.78 (7.70-12.41)	9.68 (7.90-11.87)	9.77 (7.84-12.18)	8.88 (6.90-11.42)	0.4235	-8.3	0.4187
Unconjugated	2.80 (2.28-3.43)	2.77 (2.38-3.23)	2.72 (2.30-3.22)	2.51 (2.09-3.01)	0.1853	-9.4	0.2269	2.49 (2.03-3.05)	2.66 (2.28-3.11)	2.70 (2.26-3.22)	2.67 (2.19-3.25)	0.5913	0.2	0.5018
Conjugated	6.80 (4.78-9.68)	6.84 (5.22-8.96)	6.58 (4.90-8.84)	6.01 (4.33-8.34)	0.3396	-12.1	0.4327	6.83 (4.67-9.99)	6.84 (4.97-9.40)	6.52 (4.63-9.18)	6.08 (4.13-8.95)	0.3883	-11.1	0.5083
2-Hydroxyestrone-3-methyl ether	3.13 (2.48-3.95)	3.05 (2.47-3.76)	3.17 (2.53-3.98)	3.10 (2.40-4.01)	0.846	1.7	0.9307	2.90 (2.26-3.74)	3.06 (2.43-3.85)	3.27 (2.56-4.18)	3.35 (2.53-4.43)	0.1876	9.4	0.2454
4-Hydroxyestrone	7.20 (5.20-9.97)	7.24 (5.51-9.53)	7.81 (5.81-10.50)	7.91 (5.81-10.76)	0.2155	9.2	0.4038	6.66 (4.57-9.71)	7.52 (5.43-10.40)	8.19 (5.76-11.64)	8.82 (6.06-12.85)	0.031	17.4	0.0377
4-Methoxyestrone	3.21 (2.63-3.91)	2.93 (2.50-3.42)	3.07 (2.60-3.61)	2.81 (2.30-3.43)	0.3973	-4.1	0.1818	2.97 (2.43-3.63)	3.03 (2.61-3.52)	3.30 (2.79-3.90)	3.23 (2.65-3.94)	0.2609	6.6	0.4529
4-Methoxyestradiol	1.52 (1.18-1.97)	1.57 (1.29-1.91)	1.59 (1.27-1.99)	1.60 (1.26-2.02)	0.6349	1.7	0.6553	1.47 (1.13-1.90)	1.54 (1.26-1.88)	1.58 (1.25-1.98)	1.58 (1.23-2.02)	0.5176	2.7	0.5301
16α-Hydroxyestrone	25.08 (19.28-32.63)	28.07 (22.45-35.09)	25.30 (19.87-32.21)	26.86 (20.51-35.19)	0.8521	-4.3	0.5608	24.33 (17.32-34.16)	29.10 (21.93-38.62)	24.36 (17.65-33.62)	27.92 (19.23-40.54)	0.9379	-4.0	0.421
Estriol	93.95 (74.71-118.14)	87.94 (72.01-107.38)	86.95 (70.58-107.12)	92.48 (72.85-117.40)	0.9436	5.2	0.8807	91.26 (73.78-112.89)	93.01 (78.49-110.21)	89.61 (73.21-109.69)	102.03 (79.06-131.67)	0.5371	9.7	0.4029
Unconjugated	9.61 (8.24-11.20)	9.70 (8.62-10.91)	10.37 (9.04-11.89)	9.72 (8.38-11.26)	0.4569	0.2	0.8664	9.56 (8.14-11.24)	9.77 (8.62-11.07)	10.51 (9.10-12.15)	10.13 (8.64-11.87)	0.2497	3.7	0.4639
Conjugated	82.62 (63.71-107.16)	75.83 (60.42-95.18)	73.35 (57.84-93.02)	81.25 (62.32-105.94)	0.8835	7.1	0.8878	80.74 (63.53-102.62)	80.84 (66.77-97.88)	75.29 (59.90-94.63)	89.33 (67.36-118.46)	0.6798	10.5	0.5024
16-Ketoestradiol	13.57 (10.79-17.06)	14.67 (12.18-17.68)	13.98 (11.42-17.13)	15.35 (12.17-19.37)	0.4619	4.7	0.2267	13.02 (10.35-16.38)	14.71 (12.50-17.31)	13.24 (10.81-16.22)	15.06 (11.59-19.58)	0.724	2.4	0.3021
16-Epiestriol	18.16 (14.12-23.37)	18.44 (15.00-22.67)	18.34 (14.82-22.70)	19.04 (14.92-24.31)	0.7034	3.3	0.667	17.02 (13.11-22.08)	19.05 (15.36-23.64)	18.78 (14.87-23.71)	20.78 (15.72-27.47)	0.2515	9.1	0.1427
17-Epiestriol	20.25 (14.00-29.28)	20.37 (14.50-28.63)	20.58 (14.51-29.19)	19.86 (13.75-28.69)	0.9009	-2.5	0.8657	20.19 (13.91-29.32)	20.80 (14.70-29.42)	20.71 (14.51-29.55)	19.98 (13.64-29.26)	0.8518	-3.9	0.9339
Model 1: adjusted for age at blood draw (continuous), blood draw year (2013, 2014, 2015), smoking status (never, former, current, missing), diabetes (yes, no, missing), time since menopause (≤2, 3-5, 6-10, >10, missing), ever used oral contraceptives (yes, no, missing).
p-trend was estimated using the Wald test for ordinal body size category
%Δ indicates the percentage change in estrogen/estrogen metabolite levels, comparing women with heavy body size category to average sized women, and was estimated by taking the ratio of the geometric mean difference in estrogen/estrogen metabolite levels between women reporting heavy body size categories minus average body size category to the geometric mean of women with average body size, multi…
p-diff was estimated using the Wald test and indicates a p-value for comparing estrogen/estrogen metabolite levels of women with current heavy body size vs. average body size
Bold p-values represent FDR≤0.05

## Sheet: Table S3 - WHR
Table S3. Geometric means (pmol/L) and 95% CIs of serum estrogens/estrogen metabolites by waist-to-hip ratio (WHR) tertile in postmenopausal control women not using menopausal hormone therapy in the Ghana Breast Health Study
	Geometric mean (95% CI) (model 1 + adjustment for unconjugated estradiol)					Geometric mean (95% CI) (model 1 + adjusted for BMI)
	<0.86	0.86-0.93	>0.93			<0.86	0.86-0.93	>0.93
N	180	176	182			180	176	182
Median BMI (kg/m2)	24	26	29	p-trend	%Δ	24	26	29	p-trend	%Δ
Estrone	335.02 (260.07-431.56)	361.98 (280.97-466.34)	380.87 (297.57-487.51)	0.0662	13.7	238.70 (141.47-402.78)	232.35 (138.30-390.36)	249.00 (146.97-421.85)	0.6784	4.3
Unconjugated	70.20 (60.83-81.01)	68.72 (59.74-79.07)	72.41 (63.17-83.00)	0.4976	3.1	55.07 (40.14-75.55)	50.47 (36.86-69.12)	54.13 (39.35-74.48)	0.8254	-1.7
Conjugated	252.51 (184.55-345.51)	285.18 (207.18-392.54)	303.85 (223.43-413.22)	0.0391	20.3	171.48 (93.89-313.18)	171.79 (94.34-312.80)	185.64 (101.30-340.21)	0.5079	8.3
Estradiol	34.94 (30.08-40.58)	35.68 (30.69-41.47)	36.13 (31.04-42.07)	0.4246	3.4	28.24 (19.75-40.38)	25.37 (18.03-35.71)	27.35 (19.02-39.34)	0.7838	-3.1
Unconjugated	24.37 (24.37-24.37)	24.37 (24.37-24.37)	24.37 (24.37-24.37)	0	0	17.34 (11.30-26.62)	15.38 (10.09-23.44)	16.40 (10.57-25.43)	0.6249	-5.5
Conjugated	5.39 (2.90-9.99)	6.04 (3.24-11.26)	5.92 (3.18-11.01)	0.5629	9.9	4.53 (1.99-10.28)	4.43 (1.99-9.86)	4.53 (1.98-10.38)	0.994	0.1
2-Hydroxyestrone	61.68 (54.77-69.46)	56.57 (50.42-63.47)	57.54 (51.16-64.72)	0.1223	-6.7	54.55 (46.61-63.84)	48.63 (41.89-56.46)	51.08 (43.65-59.77)	0.276	-6.4
2-Hydroxyestradiol	9.44 (6.89-12.93)	9.31 (6.86-12.65)	9.46 (7.00-12.78)	0.9772	0.2	7.86 (5.73-10.79)	7.98 (5.91-10.78)	8.38 (6.17-11.37)	0.4477	6.5
2-Methoxyestrone	24.56 (20.13-29.98)	24.25 (19.94-29.49)	22.64 (18.79-27.28)	0.1779	-7.8	23.78 (18.81-30.06)	22.80 (18.16-28.61)	22.25 (17.77-27.86)	0.3554	-6.4
Unconjugated	11.02 (8.84-13.73)	9.52 (7.62-11.90)	8.85 (7.17-10.92)	0.0013	-19.7	9.67 (7.29-12.82)	8.24 (6.24-10.87)	8.08 (6.12-10.66)	0.0337	-16.5
Conjugated	10.30 (7.69-13.79)	11.76 (8.87-15.61)	11.56 (8.93-14.97)	0.3203	12.2	9.76 (6.18-15.40)	10.66 (6.86-16.58)	10.67 (6.89-16.52)	0.4664	9.3
2-Methoxyestradiol	13.21 (10.32-16.90)	13.04 (10.12-16.80)	13.12 (10.22-16.85)	0.9204	-0.7	12.47 (9.50-16.36)	12.18 (9.25-16.02)	12.40 (9.39-16.38)	0.9438	-0.5
Unconjugated	3.40 (2.72-4.26)	3.04 (2.43-3.80)	2.86 (2.30-3.56)	0.0021	-15.8	3.10 (2.41-3.98)	2.74 (2.14-3.51)	2.63 (2.05-3.38)	0.0092	-15
Conjugated	8.04 (5.69-11.35)	8.64 (6.05-12.35)	9.10 (6.44-12.87)	0.2134	13.2	7.83 (5.42-11.31)	8.36 (5.77-12.11)	8.92 (6.13-12.99)	0.2051	14
2-Hydroxyestrone-3-methyl ether	3.84 (3.10-4.76)	3.84 (3.12-4.72)	3.87 (3.16-4.72)	0.9324	0.6	4.14 (3.25-5.28)	4.06 (3.21-5.12)	4.22 (3.33-5.35)	0.7937	1.9
4-Hydroxyestrone	7.85 (5.77-10.68)	8.19 (5.96-11.25)	7.83 (5.78-10.61)	0.9588	-0.3	6.26 (4.50-8.69)	6.34 (4.55-8.83)	6.17 (4.43-8.59)	0.8619	-1.5
4-Methoxyestrone	4.13 (3.30-5.18)	3.60 (2.89-4.47)	3.69 (2.98-4.58)	0.0605	-10.7	4.22 (3.15-5.66)	3.64 (2.74-4.84)	3.84 (2.88-5.14)	0.1459	-9
4-Methoxyestradiol	1.47 (1.18-1.82)	1.52 (1.22-1.88)	1.58 (1.28-1.94)	0.2869	7.4	1.61 (1.27-2.04)	1.64 (1.30-2.08)	1.73 (1.37-2.19)	0.2651	7.7
16α-Hydroxyestrone	38.22 (27.84-52.48)	39.75 (28.90-54.69)	47.76 (35.09-64.99)	0.0044	24.9	29.87 (20.65-43.21)	28.78 (19.94-41.54)	35.29 (24.36-51.12)	0.1013	18.1
Estriol	92.63 (76.52-112.13)	103.66 (85.82-125.21)	109.68 (91.00-132.20)	0.0104	18.4	76.62 (58.56-100.24)	83.32 (64.49-107.64)	90.70 (69.54-118.30)	0.0376	18.4
Unconjugated	9.29 (8.34-10.36)	10.23 (9.11-11.50)	9.45 (8.51-10.49)	0.6836	1.7	9.56 (8.50-10.76)	10.52 (9.35-11.83)	9.80 (8.74-11.00)	0.5522	2.5
Conjugated	81.68 (66.00-101.07)	89.82 (72.84-110.75)	97.74 (79.44-120.25)	0.0199	19.7	64.62 (46.85-89.12)	68.71 (50.57-93.37)	76.84 (55.95-105.51)	0.065	18.9
16-Ketoestradiol	20.68 (16.86-25.37)	21.84 (17.89-26.67)	24.93 (20.40-30.46)	0.004	20.5	17.97 (13.61-23.73)	17.58 (13.42-23.03)	20.43 (15.38-27.13)	0.1238	13.7
16-Epiestriol	19.25 (15.42-24.03)	19.80 (15.94-24.60)	21.04 (16.90-26.19)	0.177	9.3	17.15 (13.26-22.19)	17.17 (13.50-21.83)	18.71 (14.53-24.09)	0.251	9.1
17-Epiestriol	25.82 (19.59-34.05)	27.58 (20.84-36.51)	26.54 (20.10-35.03)	0.706	2.8	25.81 (18.37-36.26)	27.37 (19.51-38.39)	26.42 (18.71-37.30)	0.7536	2.4
Model 1: adjusted for age at blood draw (continuous), blood draw year (2013, 2014, 2015), smoking status (never, former, current, missing), diabetes (yes, no, missing), time since menopause (≤2, 3-5, 6-10, >10, missing), ever used oral contraceptives (yes, no, missing).
Model 1 + unconjugated estradiol (log-transformed, continuous)
Model 1 + current BMI (categorical)
p-trend was estimated using the Wald test for ordinal WHR category
%Δ indicates the percentage change in estrogen/estrogen metabolite levels, comparing women with highest WHR tertile to lowest WHR tertile, and was estimated by taking the ratio of the geometric mean difference in estrogen/estrogen metabolite levels between women with highest WHR tertile minus lowest WHR tertile to the geometric mean of women with lowest WHR tertile, multiplied by 100
Bold p-values represent FDR≤0.05

## Sheet: Table S4 - height
Table S4. Geometric means (pmol/L) and 95% CIs of serum estrogens/estrogen metabolites by height tertile in postmenopausal control women not using menopausal hormone therapy in the Ghana Breast Health Study
	Geometric mean (95% CI) (model 1)					Geometric mean (95% CI) (model 1 + adjustment for unconjugated estradiol)					Geometric mean (95% CI) (model 1 + adjusted for BMI)
	<155	155-159.9	160+			<155	155-159.9	160+			<155	155-159.9	160+
N	168	170	233			168	170	233			168	170	233
Median BMI (kg/m2)	151.6	157.9	163.6	p-trend	%Δ	151.6	157.9	163.6	p-trend	%Δ	151.6	157.9	163.6	p-trend	%Δ
Estrone	330.79 (230.09-475.55)	364.27 (257.07-516.18)	371.27 (260.02-530.14)	0.2953	12.2	372.20 (281.06-492.88)	410.02 (315.70-532.52)	407.96 (311.64-534.04)	0.2375	9.6	313.33 (220.00-446.24)	324.73 (233.62-451.37)	343.20 (244.47-481.79)	0.3655	9.5
Unconjugated	65.21 (54.22-78.42)	63.03 (52.99-74.97)	67.72 (57.10-80.31)	0.5463	3.9	71.00 (62.10-81.17)	68.56 (60.83-77.29)	72.56 (64.37-81.80)	0.5692	2.2	63.70 (53.66-75.61)	59.23 (50.72-69.15)	65.14 (55.97-75.81)	0.6579	2.3
Conjugated	250.97 (164.99-381.74)	289.51 (193.11-434.05)	292.39 (193.35-442.16)	0.2334	16.5	285.76 (204.08-400.14)	329.78 (240.46-452.29)	324.35 (234.36-448.89)	0.1817	13.5	233.78 (154.92-352.80)	251.74 (171.13-370.32)	264.57 (177.74-393.81)	0.2937	13.2
Estradiol	33.71 (24.62-46.15)	35.32 (26.06-47.87)	35.51 (26.16-48.19)	0.6622	5.3	39.75 (34.59-45.68)	41.67 (36.29-47.86)	40.51 (35.56-46.14)	0.6926	1.9	33.89 (26.46-43.39)	33.13 (26.19-41.92)	34.77 (27.45-44.03)	0.7816	2.6
Unconjugated	22.73 (17.10-30.20)	22.77 (17.31-29.96)	23.50 (17.91-30.83)	0.7561	3.4	27.14 (27.14-27.14)	27.14 (27.14-27.14)	27.14 (27.14-27.14)	0	0.0	23.05 (18.76-28.32)	21.50 (17.65-26.19)	23.27 (19.24-28.14)	0.8738	0.9
Conjugated	6.37 (3.29-12.35)	7.09 (3.72-13.54)	6.70 (3.53-12.74)	0.812	5.2	7.39 (4.16-13.13)	8.23 (4.69-14.46)	7.55 (4.38-13.02)	0.9372	2.1	6.21 (3.33-11.58)	6.44 (3.52-11.77)	6.36 (3.50-11.57)	0.9012	2.4
2-Hydroxyestrone	53.07 (46.78-60.20)	56.79 (50.49-63.89)	57.88 (51.65-64.86)	0.1258	9.1	55.94 (50.40-62.09)	59.87 (54.00-66.37)	60.36 (54.75-66.54)	0.0794	7.9	52.43 (46.37-59.27)	55.43 (49.35-62.25)	57.01 (51.16-63.52)	0.1314	8.7
2-Hydroxyestradiol	9.46 (7.14-12.52)	8.86 (6.75-11.64)	8.53 (6.51-11.18)	0.1944	-9.8	9.68 (7.26-12.90)	9.08 (6.84-12.05)	8.69 (6.57-11.50)	0.1618	-10.2	9.77 (7.43-12.85)	9.24 (7.08-12.05)	8.88 (6.82-11.55)	0.2251	-9.1
2-Methoxyestrone	22.18 (18.40-26.73)	22.78 (19.13-27.13)	22.02 (18.41-26.33)	0.8792	-0.7	23.42 (19.72-27.82)	24.06 (20.40-28.39)	23.00 (19.41-27.25)	0.7004	-1.8	22.14 (18.41-26.63)	22.48 (18.88-26.75)	21.95 (18.36-26.23)	0.8728	-0.9
Unconjugated	8.96 (7.23-11.09)	9.12 (7.43-11.19)	8.53 (6.95-10.47)	0.5004	-4.7	9.53 (7.67-11.83)	9.69 (7.87-11.93)	8.97 (7.24-11.12)	0.3269	-5.8	8.98 (7.22-11.17)	9.18 (7.44-11.32)	8.54 (6.93-10.52)	0.4774	-5.0
Conjugated	10.32 (7.89-13.51)	11.00 (8.59-14.09)	10.73 (8.24-13.97)	0.764	3.9	10.84 (8.42-13.96)	11.56 (9.12-14.65)	11.16 (8.71-14.30)	0.8274	2.9	10.23 (7.85-13.32)	10.57 (8.27-13.53)	10.57 (8.14-13.74)	0.78	3.4
2-Methoxyestradiol	12.81 (10.23-16.05)	13.42 (10.78-16.70)	13.23 (10.70-16.35)	0.6509	3.2	13.06 (10.46-16.30)	13.68 (11.00-17.00)	13.43 (10.90-16.55)	0.6911	2.8	12.57 (10.03-15.75)	13.09 (10.51-16.31)	12.98 (10.49-16.06)	0.64	3.3
Unconjugated	3.14 (2.57-3.85)	3.22 (2.63-3.94)	3.09 (2.51-3.79)	0.7142	-1.8	3.26 (2.65-4.01)	3.34 (2.71-4.11)	3.18 (2.58-3.93)	0.5905	-2.5	3.20 (2.62-3.92)	3.26 (2.66-3.99)	3.15 (2.56-3.87)	0.7164	-1.8
Conjugated	8.39 (6.04-11.66)	9.06 (6.66-12.33)	8.60 (6.30-11.74)	0.8618	2.4	8.46 (6.10-11.73)	9.13 (6.71-12.43)	8.65 (6.35-11.79)	0.874	2.3	8.03 (5.75-11.21)	8.63 (6.31-11.82)	8.26 (5.99-11.38)	0.8287	2.8
2-Hydroxyestrone-3-methyl ether	3.93 (3.17-4.86)	3.71 (3.00-4.59)	3.71 (3.02-4.56)	0.4187	-5.5	4.03 (3.30-4.92)	3.81 (3.12-4.64)	3.79 (3.13-4.58)	0.3657	-5.9	3.91 (3.16-4.84)	3.68 (2.98-4.56)	3.70 (3.01-4.54)	0.4194	-5.5
4-Hydroxyestrone	8.09 (5.98-10.95)	7.93 (5.91-10.64)	7.79 (5.82-10.43)	0.6338	-3.7	8.56 (6.45-11.35)	8.39 (6.35-11.09)	8.15 (6.20-10.71)	0.4792	-4.8	8.05 (5.97-10.86)	7.73 (5.76-10.38)	7.71 (5.77-10.30)	0.594	-4.3
4-Methoxyestrone	3.60 (2.96-4.38)	3.53 (2.92-4.27)	3.72 (3.09-4.50)	0.5091	3.5	3.70 (3.00-4.55)	3.63 (2.95-4.45)	3.80 (3.11-4.66)	0.5535	2.9	3.64 (2.98-4.44)	3.57 (2.94-4.34)	3.76 (3.11-4.55)	0.5135	3.4
4-Methoxyestradiol	1.51 (1.23-1.86)	1.51 (1.22-1.87)	1.57 (1.28-1.94)	0.4999	4.0	1.52 (1.23-1.88)	1.52 (1.23-1.88)	1.58 (1.28-1.95)	0.5133	3.8	1.52 (1.23-1.88)	1.50 (1.21-1.86)	1.58 (1.28-1.96)	0.4583	4.3
16α-Hydroxyestrone	32.20 (23.57-43.97)	36.62 (27.08-49.53)	35.96 (26.73-48.38)	0.3087	11.7	35.42 (26.22-47.84)	40.30 (30.03-54.07)	38.81 (28.97-51.99)	0.2876	9.6	31.13 (23.21-41.74)	33.82 (25.54-44.78)	34.11 (25.90-44.92)	0.3756	9.6
Estriol	89.72 (73.69-109.23)	96.73 (80.19-116.69)	86.87 (72.10-104.67)	0.596	-3.2	95.44 (79.78-114.18)	102.93 (86.31-122.74)	91.27 (77.12-108.02)	0.403	-4.4	88.95 (72.78-108.71)	94.44 (77.99-114.36)	85.27 (70.57-103.03)	0.5172	-4.1
Unconjugated	10.22 (9.05-11.53)	9.73 (8.68-10.91)	10.00 (8.90-11.25)	0.6833	-2.1	10.27 (9.11-11.59)	9.78 (8.73-10.96)	10.05 (8.95-11.29)	0.6649	-2.2	10.17 (9.00-11.49)	9.75 (8.67-10.96)	9.93 (8.80-11.21)	0.6324	-2.3
Conjugated	77.25 (62.01-96.24)	84.91 (68.92-104.61)	73.60 (59.75-90.67)	0.5018	-4.7	82.80 (67.76-101.16)	91.02 (74.83-110.72)	77.79 (64.43-93.92)	0.3215	-6.0	76.60 (61.28-95.76)	82.56 (66.79-102.06)	72.14 (58.45-89.04)	0.4299	-5.8
16-Ketoestradiol	17.21 (13.61-21.74)	19.34 (15.41-24.28)	18.59 (14.81-23.35)	0.3864	8.1	18.59 (14.77-23.40)	20.90 (16.67-26.21)	19.78 (15.72-24.88)	0.3776	6.4	16.51 (13.38-20.37)	17.68 (14.44-21.66)	17.62 (14.39-21.58)	0.428	6.7
16-Epiestriol	19.78 (15.39-25.41)	19.65 (15.59-24.76)	18.78 (14.81-23.82)	0.4739	-5.1	20.88 (16.61-26.24)	20.74 (16.77-25.65)	19.61 (15.79-24.34)	0.3235	-6.1	19.93 (15.60-25.47)	19.48 (15.52-24.46)	18.76 (14.84-23.72)	0.4139	-5.9
17-Epiestriol	26.87 (20.75-34.78)	29.04 (22.39-37.67)	27.48 (21.31-35.43)	0.8127	2.3	27.13 (21.07-34.92)	29.33 (22.72-37.85)	27.69 (21.60-35.50)	0.8357	2.1	27.21 (20.99-35.28)	29.29 (22.50-38.12)	27.75 (21.43-35.95)	0.841	2.0
Model 1: adjusted for age at blood draw (continuous), blood draw year (2013, 2014, 2015), smoking status (never, former, current, missing), diabetes (yes, no, missing), time since menopause (≤2, 3-5, 6-10, >10, missing), ever used oral contraceptives (yes, no, missing).
Model 1 + unconjugated estradiol (log-transformed, continuous)
Model 1 + current BMI (categorical)
p-trend was estimated using the Wald test for ordinal height category
%Δ indicates the percentage change in estrogen/estrogen metabolite levels, comparing women with highest height tertile to lowest height tertile, and was estimated by taking the ratio of the geometric mean difference in estrogen/estrogen metabolite levels between women with highest height tertile minus lowest height tertile to the geometric mean of women with lowest height tertile, multiplied by 1…
